# Supplementary material for: A loop-mediated isothermal amplification (LAMP) assay for the detection of Cryptotermes brevis West Indian drywood termite (Blattodea: Kalotermitidae)
Source: Sci Rep. 2022 Sep 6;12:15111. doi: 10.1038/s41598-022-18582-1 (PMC9448757; doi:10.1038/s41598-022-18582-1)
Supplement: Supplementary file 2 — Supplementary Information 2. [file 41598_2022_18582_MOESM2_ESM.xlsx]

## Sheet: Supplementary Table S2
Table S2. DNA Distance Matrix. The percentage of positions where two sequence have an identical base.
	C. brevis FJ806145	C. brevis HI49.0	C. brevis SA134.0		C. brevis PE105.0	C. brevis 16219	C. brevis PR841.0	C. brevis TC110.0	C. brevis USA3	C. brevis MJ1	C. brevis HN688.0	C. brevis USA2	C. brevis 10-001226	C. brevis SA44208	C. brevis SA18856	C. brevis EUR19.0	C. brevis 199016	C. brevis TT1053	C. brevis EUR18.0	C. brevis GUA551.0	C. brevis USA1	C. brevis NC142997	C. brevis CL1.0	C. brevis 27386	C. brevis 10-001243 reference sequence	C. brevis DM57.0	C. brevis EU253744	C. domesticus GA26.0	C. domesticus D89835	C. domesticus ASA189.0	C. aequacornis VI537.0	C. havilandi AFR1888.0	C. simulatus 10-001694	C. queenslandis 10-001542	C. austrinus 10-001177	C. hilli 10-001382	C. primus 10-001434	C. primus 10-001496	C. nitidus 10-001396	C. riverinae 10-001586	C. aequacornis TT319.0	C. darlingtonae STL413.0	C. abruptus MX225.0	C. longicollis PN1192.0	C. cavifrons FL3754.0	C. bracketti BA1825.0	C. nitens CA580.0	C. nitens CA524.0	C. cymatofron BA32.0
C. brevis FJ806145		100	99.603	99.603	99.603	99.603	99.603	99.603	99.603	99.603	99.603	99.603	99.206	99.206	98.413	97.222	97.222	97.222	97.222	97.222	97.222	97.222	97.222	96.825	96.429	96.429	100	80.709	80.709	80.709	82.283	82.283	83.004	84.19	82.213	83.399	83.399	83.004	82.213	83.004	83.794	82.54	84.98	82.54	82.937	82.937	81.746	81.944	83.929
C. brevis HI49.0	100		99.603	99.603	99.603	99.603	99.603	99.603	99.603	99.603	99.603	99.603	99.206	99.206	98.413	97.222	97.222	97.222	97.222	97.222	97.222	97.222	97.222	96.825	96.429	96.429	100	80.709	80.709	80.709	82.283	82.283	83.004	84.19	82.213	83.399	83.399	83.004	82.213	83.004	83.794	82.54	84.98	82.54	82.937	82.937	81.746	81.944	83.929
C. brevis SA134.0	99.603	99.603		100	100	100	100	100	100	100	100	100	99.603	99.603	98.81	97.619	97.619	97.619	97.619	97.619	97.619	97.619	97.619	97.222	96.825	96.825	99.603	80.709	80.709	80.709	82.283	82.283	83.004	84.19	82.213	83.399	83.399	83.004	82.213	83.004	83.794	82.54	84.98	82.54	82.937	82.937	81.746	81.944	83.929
C. brevis 190239	99.603	99.603	100		100	100	100	100	100	100	100	100	99.603	99.603	98.81	97.619	97.619	97.619	97.619	97.619	97.619	97.619	97.619	97.222	96.825	96.825	99.603	80.709	80.709	80.709	82.283	82.283	83.004	84.19	82.213	83.399	83.399	83.004	82.213	83.004	83.794	82.54	84.98	82.54	82.937	82.937	81.746	81.944	83.929
C. brevis PE105.0	99.603	99.603	100	100		100	100	100	100	100	100	100	99.603	99.603	98.81	97.619	97.619	97.619	97.619	97.619	97.619	97.619	97.619	97.222	96.825	96.825	99.603	80.709	80.709	80.709	82.283	82.283	83.004	84.19	82.213	83.399	83.399	83.004	82.213	83.004	83.794	82.54	84.98	82.54	82.937	82.937	81.746	81.944	83.929
C. brevis 16219	99.603	99.603	100	100	100		100	100	100	100	100	100	99.603	99.603	98.81	97.619	97.619	97.619	97.619	97.619	97.619	97.619	97.619	97.222	96.825	96.825	99.603	80.709	80.709	80.709	82.283	82.283	83.004	84.19	82.213	83.399	83.399	83.004	82.213	83.004	83.794	82.54	84.98	82.54	82.937	82.937	81.746	81.944	83.929
C. brevis PR841.0	99.603	99.603	100	100	100	100		100	100	100	100	100	99.603	99.603	98.81	97.619	97.619	97.619	97.619	97.619	97.619	97.619	97.619	97.222	96.825	96.825	99.603	80.709	80.709	80.709	82.283	82.283	83.004	84.19	82.213	83.399	83.399	83.004	82.213	83.004	83.794	82.54	84.98	82.54	82.937	82.937	81.746	81.944	83.929
C. brevis TC110.0	99.603	99.603	100	100	100	100	100		100	100	100	100	99.603	99.603	98.81	97.619	97.619	97.619	97.619	97.619	97.619	97.619	97.619	97.222	96.825	96.825	99.603	80.709	80.709	80.709	82.283	82.283	83.004	84.19	82.213	83.399	83.399	83.004	82.213	83.004	83.794	82.54	84.98	82.54	82.937	82.937	81.746	81.944	83.929
C. brevis USA3	99.603	99.603	100	100	100	100	100	100		100	100	100	99.603	99.603	98.81	97.619	97.619	97.619	97.619	97.619	97.619	97.619	97.619	97.222	96.825	96.825	99.603	80.709	80.709	80.709	82.283	82.283	83.004	84.19	82.213	83.399	83.399	83.004	82.213	83.004	83.794	82.54	84.98	82.54	82.937	82.937	81.746	81.944	83.929
C. brevis MJ1	99.603	99.603	100	100	100	100	100	100	100		100	100	99.603	99.603	98.81	97.619	97.619	97.619	97.619	97.619	97.619	97.619	97.619	97.222	96.825	96.825	99.603	80.709	80.709	80.709	82.283	82.283	83.004	84.19	82.213	83.399	83.399	83.004	82.213	83.004	83.794	82.54	84.98	82.54	82.937	82.937	81.746	81.944	83.929
C. brevis HN688.0	99.603	99.603	100	100	100	100	100	100	100	100		100	99.603	99.603	98.81	97.619	97.619	97.619	97.619	97.619	97.619	97.619	97.619	97.222	96.825	96.825	99.603	80.709	80.709	80.709	82.283	82.283	83.004	84.19	82.213	83.399	83.399	83.004	82.213	83.004	83.794	82.54	84.98	82.54	82.937	82.937	81.746	81.944	83.929
C. brevis USA2	99.603	99.603	100	100	100	100	100	100	100	100	100		99.603	99.603	98.81	97.619	97.619	97.619	97.619	97.619	97.619	97.619	97.619	97.222	96.825	96.825	99.603	80.709	80.709	80.709	82.283	82.283	83.004	84.19	82.213	83.399	83.399	83.004	82.213	83.004	83.794	82.54	84.98	82.54	82.937	82.937	81.746	81.944	83.929
C. brevis 10-001226 reference sequence	99.206	99.206	99.603	99.603	99.603	99.603	99.603	99.603	99.603	99.603	99.603	99.603		100	98.413	97.222	97.222	97.222	97.222	97.222	97.222	97.222	97.222	96.825	97.222	97.222	99.206	80.709	80.709	80.709	81.89	81.89	83.399	83.794	81.818	83.004	83.004	83.399	81.818	82.609	83.399	82.143	84.98	82.54	82.937	82.937	81.746	81.944	83.929
C. brevis SA44208	99.206	99.206	99.603	99.603	99.603	99.603	99.603	99.603	99.603	99.603	99.603	99.603	100		98.413	97.222	97.222	97.222	97.222	97.222	97.222	97.222	97.222	96.825	97.222	97.222	99.206	80.709	80.709	80.709	81.89	81.89	83.399	83.794	81.818	83.004	83.004	83.399	81.818	82.609	83.399	82.143	84.98	82.54	82.937	82.937	81.746	81.944	83.929
C. brevis SA18856	98.413	98.413	98.81	98.81	98.81	98.81	98.81	98.81	98.81	98.81	98.81	98.81	98.413	98.413		97.222	97.222	97.222	97.222	97.222	97.222	97.222	97.222	96.825	95.635	95.635	98.413	81.102	81.102	81.102	82.677	82.677	83.399	83.794	83.399	84.19	83.794	84.19	82.213	82.609	84.19	83.73	83.794	82.143	82.54	84.127	82.143	82.341	84.325
C. brevis EUR19.0	97.222	97.222	97.619	97.619	97.619	97.619	97.619	97.619	97.619	97.619	97.619	97.619	97.222	97.222	97.222		100	100	100	100	100	100	100	99.603	94.444	94.444	97.222	79.921	79.921	79.921	82.677	82.677	82.609	83.399	81.818	83.399	82.213	82.609	81.028	81.818	83.399	82.143	83.794	82.143	82.54	82.54	81.349	81.548	83.532
C. brevis 199016	97.222	97.222	97.619	97.619	97.619	97.619	97.619	97.619	97.619	97.619	97.619	97.619	97.222	97.222	97.222	100		100	100	100	100	100	100	99.603	94.444	94.444	97.222	79.921	79.921	79.921	82.677	82.677	82.609	83.399	81.818	83.399	82.213	82.609	81.028	81.818	83.399	82.143	83.794	82.143	82.54	82.54	81.349	81.548	83.532
C. brevis TT1053	97.222	97.222	97.619	97.619	97.619	97.619	97.619	97.619	97.619	97.619	97.619	97.619	97.222	97.222	97.222	100	100		100	100	100	100	100	99.603	94.444	94.444	97.222	79.921	79.921	79.921	82.677	82.677	82.609	83.399	81.818	83.399	82.213	82.609	81.028	81.818	83.399	82.143	83.794	82.143	82.54	82.54	81.349	81.548	83.532
C. brevis EUR18.0	97.222	97.222	97.619	97.619	97.619	97.619	97.619	97.619	97.619	97.619	97.619	97.619	97.222	97.222	97.222	100	100	100		100	100	100	100	99.603	94.444	94.444	97.222	79.921	79.921	79.921	82.677	82.677	82.609	83.399	81.818	83.399	82.213	82.609	81.028	81.818	83.399	82.143	83.794	82.143	82.54	82.54	81.349	81.548	83.532
C. brevis GUA551.0	97.222	97.222	97.619	97.619	97.619	97.619	97.619	97.619	97.619	97.619	97.619	97.619	97.222	97.222	97.222	100	100	100	100		100	100	100	99.603	94.444	94.444	97.222	79.921	79.921	79.921	82.677	82.677	82.609	83.399	81.818	83.399	82.213	82.609	81.028	81.818	83.399	82.143	83.794	82.143	82.54	82.54	81.349	81.548	83.532
C. brevis USA1	97.222	97.222	97.619	97.619	97.619	97.619	97.619	97.619	97.619	97.619	97.619	97.619	97.222	97.222	97.222	100	100	100	100	100		100	100	99.603	94.444	94.444	97.222	79.921	79.921	79.921	82.677	82.677	82.609	83.399	81.818	83.399	82.213	82.609	81.028	81.818	83.399	82.143	83.794	82.143	82.54	82.54	81.349	81.548	83.532
C. brevis NC142997	97.222	97.222	97.619	97.619	97.619	97.619	97.619	97.619	97.619	97.619	97.619	97.619	97.222	97.222	97.222	100	100	100	100	100	100		100	99.603	94.444	94.444	97.222	79.921	79.921	79.921	82.677	82.677	82.609	83.399	81.818	83.399	82.213	82.609	81.028	81.818	83.399	82.143	83.794	82.143	82.54	82.54	81.349	81.548	83.532
C. brevis CL1.0	97.222	97.222	97.619	97.619	97.619	97.619	97.619	97.619	97.619	97.619	97.619	97.619	97.222	97.222	97.222	100	100	100	100	100	100	100		99.603	94.444	94.444	97.222	79.921	79.921	79.921	82.677	82.677	82.609	83.399	81.818	83.399	82.213	82.609	81.028	81.818	83.399	82.143	83.794	82.143	82.54	82.54	81.349	81.548	83.532
C. brevis 27386	96.825	96.825	97.222	97.222	97.222	97.222	97.222	97.222	97.222	97.222	97.222	97.222	96.825	96.825	96.825	99.603	99.603	99.603	99.603	99.603	99.603	99.603	99.603		94.048	94.048	96.825	79.921	79.921	79.921	82.283	82.283	82.213	83.004	81.423	83.004	81.818	82.213	80.632	81.423	83.794	82.54	83.399	81.746	82.143	82.143	80.952	81.151	83.135
C. brevis 10-001243	96.429	96.429	96.825	96.825	96.825	96.825	96.825	96.825	96.825	96.825	96.825	96.825	97.222	97.222	95.635	94.444	94.444	94.444	94.444	94.444	94.444	94.444	94.444	94.048		100	96.429	81.102	81.102	81.102	81.89	81.89	83.794	84.19	82.609	83.794	83.794	84.19	82.213	83.004	84.19	82.937	84.98	83.333	83.73	83.73	81.746	82.738	84.722
C. brevis DM57.0	96.429	96.429	96.825	96.825	96.825	96.825	96.825	96.825	96.825	96.825	96.825	96.825	97.222	97.222	95.635	94.444	94.444	94.444	94.444	94.444	94.444	94.444	94.444	94.048	100		96.429	81.102	81.102	81.102	81.89	81.89	83.794	84.19	82.609	83.794	83.794	84.19	82.213	83.004	84.19	82.937	84.98	83.333	83.73	83.73	81.746	82.738	84.722
C. brevis EU253744	100	100	99.603	99.603	99.603	99.603	99.603	99.603	99.603	99.603	99.603	99.603	99.206	99.206	98.413	97.222	97.222	97.222	97.222	97.222	97.222	97.222	97.222	96.825	96.429	96.429		80.709	80.709	80.709	82.283	82.283	83.004	84.19	82.213	83.399	83.399	83.004	82.213	83.004	83.794	82.54	84.98	82.54	82.937	82.937	81.746	81.944	83.929
C. domesticus GA26.0	80.709	80.709	80.709	80.709	80.709	80.709	80.709	80.709	80.709	80.709	80.709	80.709	80.709	80.709	81.102	79.921	79.921	79.921	79.921	79.921	79.921	79.921	79.921	79.921	81.102	81.102	80.709		100	100	85.827	85.827	88.142	86.957	88.538	86.957	88.538	88.538	87.352	88.538	85.771	86.561	87.008	86.561	86.957	87.747	84.585	85.178	85.178
C. domesticus D89835	80.709	80.709	80.709	80.709	80.709	80.709	80.709	80.709	80.709	80.709	80.709	80.709	80.709	80.709	81.102	79.921	79.921	79.921	79.921	79.921	79.921	79.921	79.921	79.921	81.102	81.102	80.709	100		100	85.827	85.827	88.142	86.957	88.538	86.957	88.538	88.538	87.352	88.538	85.771	86.561	87.008	86.561	86.957	87.747	84.585	85.178	85.178
C. domesticus ASA189.0	80.709	80.709	80.709	80.709	80.709	80.709	80.709	80.709	80.709	80.709	80.709	80.709	80.709	80.709	81.102	79.921	79.921	79.921	79.921	79.921	79.921	79.921	79.921	79.921	81.102	81.102	80.709	100	100		85.827	85.827	88.142	86.957	88.538	86.957	88.538	88.538	87.352	88.538	85.771	86.561	87.008	86.561	86.957	87.747	84.585	85.178	85.178
C. aequacornis VI537.0	82.283	82.283	82.283	82.283	82.283	82.283	82.283	82.283	82.283	82.283	82.283	82.283	81.89	81.89	82.677	82.677	82.677	82.677	82.677	82.677	82.677	82.677	82.677	82.283	81.89	81.89	82.283	85.827	85.827	85.827		100	89.96	90.361	89.96	89.157	89.96	89.558	87.55	88.353	87.952	85.542	85.6	87.149	87.55	88.353	84.337	85.743	85.341
C. havilandi AFR1888.0	82.283	82.283	82.283	82.283	82.283	82.283	82.283	82.283	82.283	82.283	82.283	82.283	81.89	81.89	82.677	82.677	82.677	82.677	82.677	82.677	82.677	82.677	82.677	82.283	81.89	81.89	82.283	85.827	85.827	85.827	100		89.96	90.361	89.96	89.157	89.96	89.558	87.55	88.353	87.952	85.542	85.6	87.149	87.55	88.353	84.337	85.743	85.341
C. simulatus 10-001694	83.004	83.004	83.004	83.004	83.004	83.004	83.004	83.004	83.004	83.004	83.004	83.004	83.399	83.399	83.399	82.609	82.609	82.609	82.609	82.609	82.609	82.609	82.609	82.213	83.794	83.794	83.004	88.142	88.142	88.142	89.96	89.96		97.177	97.177	96.371	94.355	95.161	93.145	92.339	91.532	87.097	90.361	91.532	91.935	91.935	89.113	90.121	89.718
C. queenslandis 10-001542	84.19	84.19	84.19	84.19	84.19	84.19	84.19	84.19	84.19	84.19	84.19	84.19	83.794	83.794	83.794	83.399	83.399	83.399	83.399	83.399	83.399	83.399	83.399	83.004	84.19	84.19	84.19	86.957	86.957	86.957	90.361	90.361	97.177		95.161	95.968	93.145	92.339	92.339	91.532	90.323	85.887	90.361	90.726	91.129	91.129	87.903	88.911	89.315
C. austrinus 10-001177	82.213	82.213	82.213	82.213	82.213	82.213	82.213	82.213	82.213	82.213	82.213	82.213	81.818	81.818	83.399	81.818	81.818	81.818	81.818	81.818	81.818	81.818	81.818	81.423	82.609	82.609	82.213	88.538	88.538	88.538	89.96	89.96	97.177	95.161		95.565	94.758	95.565	93.145	92.339	91.129	87.903	88.755	90.323	90.323	91.129	88.71	89.315	88.911
C. hilli 10-001382	83.399	83.399	83.399	83.399	83.399	83.399	83.399	83.399	83.399	83.399	83.399	83.399	83.004	83.004	84.19	83.399	83.399	83.399	83.399	83.399	83.399	83.399	83.399	83.004	83.794	83.794	83.399	86.957	86.957	86.957	89.157	89.157	96.371	95.968	95.565		94.758	94.758	93.145	92.742	91.532	86.694	88.755	89.113	89.516	91.532	87.903	88.911	88.911
C. primus 10-001434	83.399	83.399	83.399	83.399	83.399	83.399	83.399	83.399	83.399	83.399	83.399	83.399	83.004	83.004	83.794	82.213	82.213	82.213	82.213	82.213	82.213	82.213	82.213	81.818	83.794	83.794	83.399	88.538	88.538	88.538	89.96	89.96	94.355	93.145	94.758	94.758		98.387	95.565	95.565	89.919	88.71	89.558	89.113	89.516	91.129	88.306	89.315	90.524
C. primus 10-001496	83.004	83.004	83.004	83.004	83.004	83.004	83.004	83.004	83.004	83.004	83.004	83.004	83.399	83.399	84.19	82.609	82.609	82.609	82.609	82.609	82.609	82.609	82.609	82.213	84.19	84.19	83.004	88.538	88.538	88.538	89.558	89.558	95.161	92.339	95.565	94.758	98.387		93.952	93.952	89.516	88.306	88.755	89.113	89.516	91.129	88.306	89.315	90.524
C. nitidus 10-001396	82.213	82.213	82.213	82.213	82.213	82.213	82.213	82.213	82.213	82.213	82.213	82.213	81.818	81.818	82.213	81.028	81.028	81.028	81.028	81.028	81.028	81.028	81.028	80.632	82.213	82.213	82.213	87.352	87.352	87.352	87.55	87.55	93.145	92.339	93.145	93.145	95.565	93.952		97.984	88.71	86.29	87.952	87.5	87.097	88.306	86.694	87.702	88.105
C. riverinae 10-001586	83.004	83.004	83.004	83.004	83.004	83.004	83.004	83.004	83.004	83.004	83.004	83.004	82.609	82.609	82.609	81.818	81.818	81.818	81.818	81.818	81.818	81.818	81.818	81.423	83.004	83.004	83.004	88.538	88.538	88.538	88.353	88.353	92.339	91.532	92.339	92.742	95.565	93.952	97.984		89.113	87.5	89.157	88.71	88.306	89.516	87.097	88.105	88.508
C. aequacornis TT319.0	83.794	83.794	83.794	83.794	83.794	83.794	83.794	83.794	83.794	83.794	83.794	83.794	83.399	83.399	84.19	83.399	83.399	83.399	83.399	83.399	83.399	83.399	83.399	83.794	84.19	84.19	83.794	85.771	85.771	85.771	87.952	87.952	91.532	90.323	91.129	91.532	89.919	89.516	88.71	89.113		92.339	89.157	87.5	87.903	89.919	87.097	88.105	88.105
C. darlingtonae STL413.0	82.54	82.54	82.54	82.54	82.54	82.54	82.54	82.54	82.54	82.54	82.54	82.54	82.143	82.143	83.73	82.143	82.143	82.143	82.143	82.143	82.143	82.143	82.143	82.54	82.937	82.937	82.54	86.561	86.561	86.561	85.542	85.542	87.097	85.887	87.903	86.694	88.71	88.306	86.29	87.5	92.339		87.097	86.235	86.64	87.854	86.64	86.032	87.247
C. abruptus MX225.0	84.98	84.98	84.98	84.98	84.98	84.98	84.98	84.98	84.98	84.98	84.98	84.98	84.98	84.98	83.794	83.794	83.794	83.794	83.794	83.794	83.794	83.794	83.794	83.399	84.98	84.98	84.98	87.008	87.008	87.008	85.6	85.6	90.361	90.361	88.755	88.755	89.558	88.755	87.952	89.157	89.157	87.097		95.142	95.547	95.142	90.688	90.891	91.7
C. longicollis PN1192.0	82.54	82.54	82.54	82.54	82.54	82.54	82.54	82.54	82.54	82.54	82.54	82.54	82.54	82.54	82.143	82.143	82.143	82.143	82.143	82.143	82.143	82.143	82.143	81.746	83.333	83.333	82.54	86.561	86.561	86.561	87.149	87.149	91.532	90.726	90.323	89.113	89.113	89.113	87.5	88.71	87.5	86.235	95.142		98.78	94.309	90.244	90.447	90.854
C. cavifrons FL3754.0	82.937	82.937	82.937	82.937	82.937	82.937	82.937	82.937	82.937	82.937	82.937	82.937	82.937	82.937	82.54	82.54	82.54	82.54	82.54	82.54	82.54	82.54	82.54	82.143	83.73	83.73	82.937	86.957	86.957	86.957	87.55	87.55	91.935	91.129	90.323	89.516	89.516	89.516	87.097	88.306	87.903	86.64	95.547	98.78		94.715	91.463	91.667	92.073
C. bracketti BA1825.0	82.937	82.937	82.937	82.937	82.937	82.937	82.937	82.937	82.937	82.937	82.937	82.937	82.937	82.937	84.127	82.54	82.54	82.54	82.54	82.54	82.54	82.54	82.54	82.143	83.73	83.73	82.937	87.747	87.747	87.747	88.353	88.353	91.935	91.129	91.129	91.532	91.129	91.129	88.306	89.516	89.919	87.854	95.142	94.309	94.715		91.057	92.073	91.667
C. nitens CA580.0	81.746	81.746	81.746	81.746	81.746	81.746	81.746	81.746	81.746	81.746	81.746	81.746	81.746	81.746	82.143	81.349	81.349	81.349	81.349	81.349	81.349	81.349	81.349	80.952	81.746	81.746	81.746	84.585	84.585	84.585	84.337	84.337	89.113	87.903	88.71	87.903	88.306	88.306	86.694	87.097	87.097	86.64	90.688	90.244	91.463	91.057		97.764	94.512
C. nitens CA524.0	81.944	81.944	81.944	81.944	81.944	81.944	81.944	81.944	81.944	81.944	81.944	81.944	81.944	81.944	82.341	81.548	81.548	81.548	81.548	81.548	81.548	81.548	81.548	81.151	82.738	82.738	81.944	85.178	85.178	85.178	85.743	85.743	90.121	88.911	89.315	88.911	89.315	89.315	87.702	88.105	88.105	86.032	90.891	90.447	91.667	92.073	97.764		95.122
C. cymatofron BA32.0	83.929	83.929	83.929	83.929	83.929	83.929	83.929	83.929	83.929	83.929	83.929	83.929	83.929	83.929	84.325	83.532	83.532	83.532	83.532	83.532	83.532	83.532	83.532	83.135	84.722	84.722	83.929	85.178	85.178	85.178	85.341	85.341	89.718	89.315	88.911	88.911	90.524	90.524	88.105	88.508	88.105	87.247	91.7	90.854	92.073	91.667	94.512	95.122
C. chasei DR1426.0	82.54	82.54	82.54	82.54	82.54	82.54	82.54	82.54	82.54	82.54	82.54	82.54	82.54	82.54	83.333	82.143	82.143	82.143	82.143	82.143	82.143	82.143	82.143	81.746	83.73	83.73	82.54	87.352	87.352	87.352	87.55	87.55	92.742	91.129	91.129	90.323	90.726	90.726	90.323	89.919	89.516	89.474	91.903	91.463	91.87	92.683	92.683	93.699	92.886
C. rotundiceps DR1210.0	81.818	81.818	81.818	81.818	81.818	81.818	81.818	81.818	81.818	81.818	81.818	81.818	81.818	81.818	82.213	81.423	81.423	81.423	81.423	81.423	81.423	81.423	81.423	81.423	82.609	82.609	81.818	86.024	86.024	86.024	85.8	85.8	88.956	87.751	88.554	87.751	88.153	88.153	85.743	86.546	86.145	86.895	92.54	93.32	94.534	93.32	92.105	91.093	91.903
C. cryptognathus JA344.0	79.762	79.762	79.762	79.762	79.762	79.762	79.762	79.762	79.762	79.762	79.762	79.762	79.762	79.762	80.159	79.365	79.365	79.365	79.365	79.365	79.365	79.365	79.365	78.968	79.762	79.762	79.762	85.771	85.771	85.771	86.345	86.345	89.113	89.919	87.903	88.306	87.5	87.5	85.484	87.097	86.29	86.235	88.259	90.65	91.87	90.244	89.024	89.228	90.041
C. undulans PR207.0	80.952	80.952	80.952	80.952	80.952	80.952	80.952	80.952	80.952	80.952	80.952	80.952	80.556	80.556	81.349	81.349	81.349	81.349	81.349	81.349	81.349	81.349	81.349	80.952	80.556	80.556	80.952	83.794	83.794	83.794	85.542	85.542	87.097	88.306	86.694	86.29	84.677	84.677	85.081	85.484	84.677	84.211	85.887	86.64	87.045	88.259	86.64	86.842	85.628
C. mangoldi DR1966.0	82.143	82.143	82.143	82.143	82.143	82.143	82.143	82.143	82.143	82.143	82.143	82.143	82.143	82.143	82.54	81.746	81.746	81.746	81.746	81.746	81.746	81.746	81.746	81.349	82.143	82.143	82.143	86.166	86.166	86.166	87.952	87.952	90.323	91.129	89.113	89.919	88.306	88.306	88.71	89.113	89.113	87.045	90.283	89.431	89.837	91.87	90.244	90.447	89.228
C. parvifrons GR20.0	79.842	79.842	79.842	79.842	79.842	79.842	79.842	79.842	79.842	79.842	79.842	79.842	79.842	79.842	79.447	79.447	79.447	79.447	79.447	79.447	79.447	79.447	79.447	79.051	79.842	79.842	79.842	85.039	85.039	85.039	85.944	85.944	85.944	87.55	84.739	86.345	85.944	85.141	83.133	84.739	84.739	85.484	87.5	87.449	87.854	89.069	87.449	87.652	87.247
C. parvifrons GR1.0	79.842	79.842	79.842	79.842	79.842	79.842	79.842	79.842	79.842	79.842	79.842	79.842	79.842	79.842	79.447	79.447	79.447	79.447	79.447	79.447	79.447	79.447	79.447	79.051	79.842	79.842	79.842	85.039	85.039	85.039	85.944	85.944	85.944	87.55	84.739	86.345	85.944	85.141	83.133	84.739	84.739	85.484	87.5	87.449	87.854	89.069	87.449	87.652	87.247
C. juliani DR1557.0	79.861	79.861	79.861	79.861	79.861	79.861	79.861	79.861	79.861	79.861	79.861	79.861	80.258	80.258	80.258	79.464	79.464	79.464	79.464	79.464	79.464	79.464	79.464	79.067	80.258	80.258	79.861	84.684	84.684	84.684	85.643	85.643	89.214	88.81	87.601	88.004	87.198	87.601	85.988	86.794	88.004	87.146	88.81	88.765	89.17	88.765	89.575	90.182	90.587
C. cynocephalus HI73.0	79.842	79.842	79.842	79.842	79.842	79.842	79.842	79.842	79.842	79.842	79.842	79.842	80.237	80.237	80.237	80.237	80.237	80.237	80.237	80.237	80.237	80.237	80.237	79.842	81.423	81.423	79.842	84.98	84.98	84.98	85.2	85.2	89.157	88.353	88.353	87.55	89.157	89.96	86.747	86.345	87.149	84.739	85.6	86.345	86.747	87.149	83.936	84.137	85.743
C. rhicnocephalus TT2024.0	80.632	80.632	80.632	80.632	80.632	80.632	80.632	80.632	80.632	80.632	80.632	80.632	80.237	80.237	81.028	80.632	80.632	80.632	80.632	80.632	80.632	80.632	80.632	80.237	80.237	80.237	80.632	83.465	83.465	83.465	86.8	86.8	89.96	90.361	89.157	89.558	88.755	87.952	86.747	87.097	88.353	87.097	87.5	87.903	89.113	88.306	88.306	87.702	88.105
C. secundus AM12	80.556	80.556	80.556	80.556	80.556	80.556	80.556	80.556	80.556	80.556	80.556	80.556	80.952	80.952	80.952	80.952	80.952	80.952	80.952	80.952	80.952	80.952	80.952	80.952	81.746	81.746	80.556	82.213	82.213	82.213	81.746	81.746	85.657	84.064	85.259	85.657	82.869	84.064	82.47	83.267	83.665	82	83.267	83.2	84.4	86	84.8	85.4	84.2
C. secundus AM11	80.159	80.159	80.159	80.159	80.159	80.159	80.159	80.159	80.159	80.159	80.159	80.159	80.556	80.556	80.556	80.556	80.556	80.556	80.556	80.556	80.556	80.556	80.556	80.556	81.349	81.349	80.159	81.818	81.818	81.818	82.54	82.54	85.657	84.861	85.259	85.657	82.869	84.064	82.47	83.267	83.665	81.2	83.267	83.2	84.4	86	85.2	85.8	84.6
C. secundus KF 855854	80.159	80.159	80.159	80.159	80.159	80.159	80.159	80.159	80.159	80.159	80.159	80.159	80.556	80.556	80.556	80.556	80.556	80.556	80.556	80.556	80.556	80.556	80.556	80.556	81.349	81.349	80.159	81.818	81.818	81.818	82.54	82.54	85.657	84.861	85.259	85.657	82.869	84.064	82.47	83.267	83.665	81.2	83.267	83.2	84.4	86	85.2	85.8	84.6
C. dudleyi AFR1991.0	81.818	81.818	81.818	81.818	81.818	81.818	81.818	81.818	81.818	81.818	81.818	81.818	82.213	82.213	81.423	80.632	80.632	80.632	80.632	80.632	80.632	80.632	80.632	81.028	82.609	82.609	81.818	85.433	85.433	85.433	84.127	84.127	86.056	86.853	84.462	85.657	85.259	84.861	84.462	84.861	84.462	85.2	86	84.8	85.2	85.6	84.8	85	85.8
C. dudleyi TT1073.0	81.818	81.818	81.818	81.818	81.818	81.818	81.818	81.818	81.818	81.818	81.818	81.818	82.213	82.213	81.423	80.632	80.632	80.632	80.632	80.632	80.632	80.632	80.632	81.028	82.609	82.609	81.818	85.433	85.433	85.433	84.127	84.127	86.056	86.853	84.462	85.657	85.259	84.861	84.462	84.861	84.462	85.2	86	84.8	85.2	85.6	84.8	85	85.8
C. spathifrons DR1289.0	81.496	81.496	81.496	81.496	81.496	81.496	81.496	81.496	81.496	81.496	81.496	81.496	81.102	81.102	80.709	80.315	80.315	80.315	80.315	80.315	80.315	80.315	80.315	79.921	81.496	81.496	81.496	81.961	81.961	81.961	84.921	84.921	85.657	86.853	84.861	84.861	85.259	84.064	84.861	85.259	86.454	84	86.853	86.4	86	87.2	83.2	83.4	86.2
I. minor HM542456	75.676	75.676	75.676	75.676	75.676	75.676	75.676	75.676	75.676	75.676	75.676	75.676	76.062	76.062	76.062	75.29	75.29	75.29	75.29	75.29	75.29	75.29	75.29	75.676	74.903	74.903	75.676	79.231	79.231	79.231	79.615	79.615	77.606	77.606	76.062	76.834	76.834	77.22	76.834	76.448	77.606	76.062	80.309	79.537	79.923	79.151	76.448	76.641	77.413
[truncated: 17 more columns]
