# Supplementary material for: A loop-mediated isothermal amplification (LAMP) assay for the detection of Cryptotermes brevis West Indian drywood termite (Blattodea: Kalotermitidae)
Source: Sci Rep. 2022 Sep 6;12:15111. doi: 10.1038/s41598-022-18582-1 (PMC9448757; doi:10.1038/s41598-022-18582-1)
Supplement: Supplementary file 3 — Supplementary Information 3. [file 41598_2022_18582_MOESM3_ESM.xlsx]

## Sheet: Sheet1
Sample	Peak Value (hh:mm:ss)	Anneal Derivative (⁰C)	LAMP Results	Corresponding Figures
Head
SA134.0	00:24:00	79.7	positive
HN688	00:13:45	79.9	positive
GUA551	00:14:15	80	positive
USA2	00:12:15	80.1	positive
USA1	00:15:00	79.8	positive
HI49.0	00:26:15	79.9	positive
10-001243	00:23:30	80.6	positive
gBlock G3	00:12:45	80.1	positive
SA134.0	00:15:30	80.9	positive
HN688	00:16:00	80.7	positive
GUA551	00:15:30	80.7	positive
USA2	00:13:15	80.6	positive
USA1	00:10:45	80.9	positive
HI49.0	00:16:15	80.7	positive
10-001243	00:10:30	80.8	positive
gBlock G3	00:10:15	80.7	positive
SA134.0	00:12:45	80.7	positive	Fig 3a,b in manuscript
HN688	00:15:45	80.6	positive	Fig 3a,b in manuscript
GUA551	00:14:15	80.7	positive	Fig 3a,b in manuscript
USA2	00:16:00	80.6	positive	Fig 3a,b in manuscript
USA1	00:09:15	80.8	positive	Fig 3a,b in manuscript
HI49.0	00:15:30	80.5	positive	Fig 3a,b in manuscript
10-001243	00:23:00	80.6	positive	Fig 3a,b in manuscript
gBlock G3	00:10:30	80.7	positive	Fig 3a,b in manuscript
Statistical data	Mean : 00:15:13	Mean: 80.4
	Median: 00:14:57	Median: 80.6
	Standard Deviation: 4.62	Standard Deviation: 0.3
	Min: 00:09:15	Min:79.7
	Max: 00:26:15	Max: 80.9
Pellets
USA1	00:26:30	80.5	positive	Fig 4a,b in manuscript
USA2	00:30:15	80.6	negative	Fig 4a,b in manuscript
10-001243	00:48:05	80.6	negative	Fig 4a,b in manuscript
USA1F	00:26:30	82.9	positive	Fig S1a, b
USA2F	00:19:00	80.8	positive	Fig S1a, b
USA3F	00:38:45	82.5	negative	Fig S1a, b
Supplementary 3 Table S1: C. brevis LAMP test results additional data.
a)				b)
Supplementary 3 Fig S1: LAMP assay performed on DNA extracts from pellets samples of C. brevis (a) Amplification profile with positive samples amplifying from ≤ 30 minutes; positive =. (b) Anneal derivative of LAMP amplicons with anneal derivative 80.8 to 82.9°C.
